# Supplementary material for: Levamisole Modulation of Podocytes’ Actin Cytoskeleton in Nephrotic Syndrome
Source: Biomedicines. 2023 Nov 13;11(11):3039. doi: 10.3390/biomedicines11113039 (PMC10669662; doi:10.3390/biomedicines11113039)
Supplement: Supplementary file 1 [file biomedicines-11-03039-s001.zip]

Archive with 1 entries (1 files):
- biomedicines-2610794-supplementary.pdf
